# Supplementary material for: Modeling and optimization of CO2 mass transfer flux into Pz-KOH-CO2 system using RSM and ANN
Source: Sci Rep. 2023 Mar 10;13:4011. doi: 10.1038/s41598-023-30856-w (PMC10006194; doi:10.1038/s41598-023-30856-w)
Supplement: Supplementary file 1 — Supplementary Information 1. [file 41598_2023_30856_MOESM1_ESM.xlsx]

## Sheet: Sheet1
		inputs for networks (8 variables)								Out put (1 variable)			the experimental data of Cullinane [76]
		mol/lit	mol/lit	C	-	*109	*104			*107
		M	M	(C)	molCO2/mol amine	kmol/pa m2 s	m/s	Pa	Pa	kmol/m2 s
	No.	KOH	Pz	T	Loading	kg	kl	PCO2b	PCO2*	NCO2
	1	2.5	2.5	60	0.262	2.26	0.83	180	1	2.86
	2	2.5	2.5	59.4	0.262	2.13	0.84	122	1	2.01
	3	2.5	2.5	59.9	0.262	2.15	0.84	99	1	1.72
	4	2.5	2.5	60.4	0.262	2.14	0.83	36	1	0.71
	5	2.5	2.5	60.2	0.262	2.15	0.83	16	1	0.35
	6	2.5	2.5	59.7	0.262	2.12	0.83	8	1	0.2
	7	2.5	2.5	59.6	0.416	3.61	0.84	7532	7	146.77
	8	2.5	2.5	60.8	0.416	3.58	0.82	11613	7	211.52
	9	2.5	2.5	59.7	0.416	3.35	0.78	15406	7	260.22
	10	2.5	2.5	59.9	0.416	3.57	0.78	19267	7	312.85
	11	2.5	2.5	59.8	0.416	3.59	0.78	13581	7	217.54
	12	2.5	2.5	59.7	0.416	3.55	0.78	9962	7	162.54
	13	2.5	2.5	60.3	0.416	3.45	0.77	2497	7	48.14
	14	2.5	2.5	60.3	0.416	3.46	0.77	4023	7	72.78
	15	2.5	2.5	60.5	0.416	3.48	0.78	5249	7	90.45
	16	2.5	2.5	60.2	0.416	3.44	0.8	1540	7	26.49
	17	2.5	2.5	59	0.416	3.49	0.79	0	7	-0.04
	18	2.5	2.5	60.4	0.416	3.46	0.79	575	7	11.42
	19	2.5	2.5	60	0.416	3.46	0.79	1186	7	21.49
	20	2.5	2.5	60.1	0.416	3.46	0.8	1689	7	29.14
	21	2.5	2.5	60.1	0.416	3.45	0.8	10	7	-2.77
	22	2.5	2.5	60.1	0.416	3.46	0.8	1115	7	20.57
	23	2.5	2.5	59.8	0.371	3.5	0.83	2081	79	42.98
	24	2.5	2.5	60.3	0.371	3.49	0.83	8625	79	165.45
	25	2.5	2.5	60	0.371	3.48	0.83	6575	79	128.72
	26	2.5	2.5	60	0.371	3.49	0.83	821	79	15.43
	27	2.5	2.5	60	0.371	3.52	0.82	3826	79	79.24
	28	2.5	2.5	60.1	0.5	2.7	0.86	2256	919	22.97
	29	2.5	2.5	60.3	0.5	2.69	0.85	1218	919	5.26
	30	2.5	2.5	59.7	0.5	2.99	0.84	4499	919	58.78
	31	2.5	2.5	61.2	0.5	2.96	0.84	12387	919	152.52
	32	2.5	2.5	60.3	0.5	2.96	0.86	21099	919	203.67
	33	2.5	2.5	61	0.5	2.95	0.85	18654	919	169.37
	34	2.5	2.5	101.1	0.371	3.82	1.23	2048	319	49.53
	35	2.5	2.5	100.5	0.371	3.83	1.23	5296	319	133.47
	36	2.5	2.5	100.9	0.371	3.72	1.22	8836	319	217.21
	37	2.5	2.5	100.1	0.371	3.73	1.22	12312	319	278.93
	38	2.5	2.5	99.8	0.371	3.78	1.22	3302	319	74.76
	39	2.5	2.5	100	0.371	3.76	1.22	23	319	-8.47
	40	2.5	2.5	100	0.425	3.74	1.12	744	1833	-13.36
	41	2.5	2.5	98.2	0.425	3.62	1.09	2020	1833	2.78
	42	2.5	2.5	98.8	0.425	3.58	1.1	3048	1833	17.4
	43	2.5	2.5	101.1	0.425	3.74	1.12	3876	1833	20.14
	44	2.5	2.5	100.3	0.425	3.76	1.1	2554	1833	6.24
	45	2.5	2.5	100.2	0.425	3.78	1.11	4478	1833	31.26
	46	2.5	2.5	110.8	0.415	4.2	1.3	1955	894	32.62
	47	2.5	2.5	110.9	0.415	4.17	1.32	6522	894	147.2
	48	2.5	2.5	110	0.415	4.75	1.3	7482	894	169.49
	49	2.5	2.5	109.7	0.415	4.81	1.3	4459	894	90.7
	50	2.5	2.5	109.6	0.415	4.55	1.3	3319	894	56.1
	51	2.5	2.5	109.5	0.415	4.62	1.3	47	894	-23.59
	52	2.5	2.5	110.2	0.425	4.06	1.18	3118	3714	-10.9
	53	2.5	2.5	110.6	0.425	4.19	1.17	4331	3714	2.8
	54	2.5	2.5	109.1	0.425	4.17	1.17	1741	3714	-25.26
	55	2.5	2.5	109.6	0.425	4.12	1.17	2353	3714	-14.8
	56	2.5	2.5	109.5	0.425	4.09	1.17	1130	3714	-32.56
	57	2.5	2.5	109.8	0.425	4.06	1.17	5257	3714	24.59
	58	3.6	0.6	38.7	0.553	2	0.75	127	64	0.5
	59	3.6	0.6	41	0.553	2.34	0.77	298	64	2.17
	60	3.6	0.6	41.7	0.553	2.07	0.77	453	64	2.89
	61	3.6	0.6	40.8	0.553	2.01	0.77	243	64	1.15
	62	3.6	0.6	39.7	0.553	2.02	0.76	1	64	-0.45
	63	3.6	0.6	39.7	0.553	2.01	0.76	76	64	0.05
	64	3.6	0.6	39.8	0.698	3.26	0.77	11	1636	-7.31
	65	3.6	0.6	39.8	0.698	3.18	0.77	12085	1636	38.57
	66	3.6	0.6	40.4	0.698	3.33	0.78	17730	1636	63.88
	67	3.6	0.6	40.2	0.698	3.3	0.78	5559	1636	19.97
	68	3.6	0.6	40.3	0.698	3.28	0.77	2751	1636	4.13
	69	3.6	0.6	58.8	0.373	2.28	0.92	30	0	0.64
	70	3.6	0.6	59	0.373	2.29	0.92	93	0	1.6
	71	3.6	0.6	59.2	0.373	2.54	0.92	267	0	4.15
	72	3.6	0.6	59.3	0.373	2.57	0.92	309	0	4.85
	73	3.6	0.6	59.5	0.373	2.55	0.92	180	0	2.73
	74	3.6	0.6	59.6	0.441	2.34	0.95	22	4	0.2
	75	3.6	0.6	59.6	0.441	2.29	0.96	43	4	0.44
	76	3.6	0.6	59.9	0.441	2.34	0.95	82	4	0.92
	77	3.6	0.6	59.9	0.441	2.35	0.94	123	4	1.37
	78	3.6	0.6	59.8	0.441	2.35	0.94	163	4	1.82
	79	3.6	0.6	59.9	0.553	1.63	0.96	187	280	-0.71
	80	3.6	0.6	59.2	0.553	2.05	0.95	549	280	2.38
	81	3.6	0.6	59.3	0.553	1.91	0.95	291	280	0.01
	82	3.6	0.6	59.4	0.553	1.91	0.95	457	280	1.49
	83	3.6	0.6	59.3	0.553	1.74	0.95	6	280	-1.87
	84	3.6	0.6	58	0.698	2.86	0.93	30	3539	-17.44
	85	3.6	0.6	58.5	0.698	2.84	0.94	6796	3539	21.31
	86	3.6	0.6	57.7	0.698	3.31	0.93	18846	3539	56.26
	87	3.6	0.6	57.7	0.698	3.37	0.93	2997	3539	-8.5
	88	3.6	0.6	57.8	0.698	3.88	0.93	10481	3539	33.86
	89	3.6	0.6	79.1	0.553	2.06	1.08	428	502	-0.84
	90	3.6	0.6	78.5	0.553	2.03	1.08	525	502	0.04
	91	3.6	0.6	79.5	0.553	2.67	1.08	462	502	-0.63
	92	3.6	0.6	79.7	0.553	2.61	1.08	279	502	-2.93
	93	3.6	0.6	78.2	0.553	3.34	1.04	4347	502	53.5
	94	3.6	0.6	79.4	0.553	3.37	1.08	13274	502	160.51
	95	3.6	0.6	79.7	0.553	3.58	1.06	21725	502	217.69
	96	3.6	0.6	79.8	0.553	3.52	1.06	21	502	-15.47
	97	3.6	0.6	77.1	0.698	3.33	1.11	82	10197	-59.57
	98	3.6	0.6	79.1	0.698	3.36	1.13	17936	10197	41.43
	99	3.6	0.6	78.8	0.698	3.39	1.13	6159	10197	-26.88
	100	3.6	0.6	78.3	0.698	3.37	1.13	11911	10197	11.43
	101	3.6	0.6	78.5	0.698	3.43	1.15	3427	10197	-45.57
	102	3.6	0.6	99.3	0.557	3.95	1.27	949	1069	-1.63
	103	3.6	0.6	99.6	0.557	3.89	1.27	1772	1069	9.73
	104	3.6	0.6	99.8	0.557	3.91	1.28	2495	1069	20.05
	105	3.6	0.6	99.7	0.557	3.97	1.27	1406	1069	4.26
	106	3.6	0.6	99.7	0.557	3.96	1.27	560	1069	-6.79
	107	3.6	0.6	101.2	0.643	4.1	1.2	2252	5374	-28.68
	108	3.6	0.6	101.1	0.643	4.11	1.22	3501	5374	-17.79
	109	3.6	0.6	101.1	0.643	5.05	1.21	4681	5374	-8.69
	110	3.6	0.6	101	0.643	3.72	1.22	7613	5374	23.15
	111	3.6	0.6	101	0.643	3.94	1.22	11697	5374	60.67
	112	3.6	0.6	100.4	0.643	3.92	1.22	15016	5374	91.45
	113	3.6	0.6	100.6	0.643	3.95	1.21	13128	5374	65.39
	114	3.6	0.6	101.5	0.699	3.81	1.23	10294	14341	-25.1
	115	3.6	0.6	100.3	0.699	3.86	1.23	15892	14341	14.64
	116	3.6	0.6	100	0.699	4.02	1.24	18886	14341	26.56
	117	3.6	0.6	100.7	0.699	3.97	1.23	24569	14341	62.42
	118	3.6	0.6	100.6	0.699	3.95	1.24	19875	14341	18.83
	119	3.6	0.6	100.6	0.699	3.66	1.24	12063	14341	-17.53
	120	3.6	0.6	109.1	0.557	3.69	1.41	1332	1693	-4.53
	121	3.6	0.6	108.2	0.557	3.74	1.41	3899	1693	27.62
	122	3.6	0.6	108.4	0.557	3.73	1.41	2533	1693	10.95
	123	3.6	0.6	108.5	0.557	3.67	1.41	2014	1693	4.24
	124	3.6	0.6	109.5	0.557	3.62	1.42	754	1693	-12.54
	125	3.6	0.6	111.7	0.557	4.86	1.44	3109	1693	14.8
	126	3.6	0.6	109.6	0.643	4.86	1.29	13862	6797	71.7
	127	3.6	0.6	109	0.643	4.95	1.28	11439	6797	55.76
	128	3.6	0.6	109	0.643	4.91	1.28	8295	6797	9.84
	129	3.6	0.6	109.2	0.643	4.97	1.28	4406	6797	-20.6
	130	3.6	0.6	109.2	0.643	4.91	1.27	9084	6797	23.56
	131	3.6	0.6	109.3	0.643	4.95	1.28	3252	6797	-32.18
	132	3.6	0.6	110.5	0.699	3.86	1.34	26156	22998	24.6
	133	3.6	0.6	110.3	0.699	3.86	1.34	20309	22998	-18.8
	134	3.6	0.6	110.2	0.699	3.88	1.34	27986	22998	31.94
	135	3.6	0.6	110.4	0.699	3.84	1.34	24182	22998	1.96
	136	3.6	0.6	110.2	0.699	3.84	1.33	18545	22998	-25.54
	137	3.6	0.6	110.4	0.699	3.86	1.34	14760	22998	-34.8
	138	3.6	1.8	41.3	0.61	3.33	0.66	4401	157	45.64
	139	3.6	1.8	41.7	0.61	3.34	0.66	13843	157	124.1
	140	3.6	1.8	41.2	0.61	3.3	0.67	3	157	-1.65
	141	3.6	1.8	41.5	0.61	3.31	0.67	9196	157	86.18
	142	3.6	1.8	41.5	0.61	3.35	0.67	6738	157	65.56
	143	3.6	1.8	60.3	0.61	3.09	0.81	9499	1544	104.36
	144	3.6	1.8	61.7	0.61	3.07	0.82	4933	1544	37.81
	145	3.6	1.8	61.6	0.61	3.04	0.82	27	1544	-16.74
	146	3.6	1.8	63	0.61	3.3	0.84	13565	1544	150.2
	147	3.6	1.8	59.1	0.735	3.03	0.77	94	12829	-62.16
	148	3.6	1.8	59.4	0.735	3.03	0.77	25739	12829	56.68
	149	3.6	1.8	59.1	0.735	2.95	0.76	12034	12829	5.66
	150	3.6	1.8	58.8	0.735	2.94	0.76	19702	12829	25.91
	151	3.6	1.8	59.2	0.735	2.96	0.76	29217	12829	69.48
	152	3.6	1.8	59.1	0.761	3.15	0.77	20819	36714	-38.17
	153	3.6	1.8	59.3	0.761	3.14	0.76	34830	36714	-3.11
	154	3.6	1.8	59.4	0.761	3.11	0.77	46321	36714	6.32
	155	3.6	1.8	58.9	0.761	3	0.76	53645	36714	23.2
	156	3.6	1.8	59.2	0.761	2.84	0.76	60056	36714	54.3
	157	3.6	1.8	78.9	0.61	3.25	1	14758	5590	94.65
	158	3.6	1.8	79.1	0.61	3.25	1	5382	5590	-3.46
	159	3.6	1.8	79	0.61	3.22	1	10218	5590	43.18
	160	3.6	1.8	79.6	0.61	3.17	1	76	5590	-52.27
	161	3.6	1.8	79.4	0.61	3.27	1	7744	5590	21.61
	162	3.6	3.6	40.1	0.56	2.78	0.58	2247	371	27.35
	163	3.6	3.6	40.1	0.56	2.77	0.58	1005	371	6.8
	164	3.6	3.6	40.5	0.56	2.74	0.59	4967	371	60.45
	165	3.6	3.6	40.9	0.56	2.77	0.59	16183	371	167.54
	166	3.6	3.6	41.1	0.56	2.74	0.59	10636	371	116.36
	167	3.6	3.6	42	0.684	2.55	0.6	8814	1711	63
	168	3.6	3.6	41	0.684	2.56	0.59	2636	1711	9.93
	169	3.6	3.6	41.2	0.684	2.6	0.6	1146	1711	-6.38
	170	3.6	3.6	40.3	0.684	2.95	0.58	19567	1711	103.62
	171	3.6	3.6	40.8	0.684	2.97	0.59	13620	1711	79.55
	172	3.6	3.6	58.4	0.5	2.17	0.72	216	201	0.11
	173	3.6	3.6	58	0.5	2.16	0.72	237	201	0.53
	174	3.6	3.6	58.2	0.5	2.1	0.72	146	201	-0.7
	175	3.6	3.6	59.4	0.5	2.18	0.73	371	201	2.23
	176	3.6	3.6	59	0.5	2.17	0.73	460	201	3.42
	177	3.6	3.6	59.2	0.5	2.16	0.72	420	201	2.8
	178	3.6	3.6	60.8	0.56	2.7	0.75	5084	1209	60.45
	179	3.6	3.6	60.5	0.56	2.72	0.75	1444	1209	3.79
	180	3.6	3.6	61	0.56	2.64	0.75	2542	1209	20.58
	181	3.6	3.6	60.6	0.56	2.69	0.75	10696	1209	123.46
	182	3.6	3.6	60.2	0.56	2.67	0.75	16249	1209	191.02
	183	3.6	3.6	60.4	0.56	2.7	0.75	13336	1209	158.34
	184	3.6	3.6	59.2	0.652	2.86	0.74	5979	6869	-5.81
	185	3.6	3.6	59.6	0.652	2.88	0.74	8872	6869	11.97
	186	3.6	3.6	59.6	0.652	2.88	0.74	7411	6869	4.03
	187	3.6	3.6	60.4	0.652	2.96	0.75	14372	6869	44.72
	188	3.6	3.6	60.5	0.652	2.96	0.74	20047	6869	80.66
	189	3.6	3.6	60.8	0.652	2.94	0.74	17416	6869	57.27
	190	3.6	3.6	77.7	0.554	2.64	0.88	6676	7323	-4.73
	191	3.6	3.6	78	0.554	2.63	0.89	3615	7323	-29.92
	192	3.6	3.6	79.5	0.554	2.64	0.89	12730	7323	43.06
	193	3.6	3.6	79.1	0.554	2.63	0.89	18628	7323	101.38
	194	3.6	3.6	78.9	0.554	2.83	0.88	15024	7323	51.55
	195	3.6	3.6	79.1	0.684	2.92	0.86	10461	34574	-84.23
	196	3.6	3.6	79.1	0.684	2.88	0.85	19868	34574	-55.14
	197	3.6	3.6	79.2	0.684	3.66	0.87	29142	34574	-37.03
	198	3.6	3.6	79.7	0.684	2.95	0.87	37965	34574	17.77
	199	3.6	3.6	79.7	0.684	2.88	0.87	50856	34574	64.68
	200	4.8	0.6	41.1	0.717	3.33	0.69	4946	2453	12.93
	201	4.8	0.6	41	0.717	3.31	0.68	10222	2453	28.69
	202	4.8	0.6	39.9	0.717	3.41	0.69	2845	2453	2.03
	203	4.8	0.6	39.9	0.717	3.35	0.68	15393	2453	38.15
	204	4.8	0.6	39.6	0.717	3.44	0.67	20106	2453	45.16
	205	4.8	0.6	60.1	0.717	3.22	0.84	5392	6212	-1.74
	206	4.8	0.6	60.1	0.717	3.18	0.84	16190	6212	40.9
	207	4.8	0.6	60.3	0.717	3.2	0.84	3365	6212	-16.3
	208	4.8	0.6	60.8	0.717	3.2	0.85	10709	6212	22.28
	209	4.8	0.6	60.7	0.717	3.33	0.83	20680	6212	55.21
	210	4.8	0.6	60.1	0.717	3.24	0.84	83	6212	-28.48
	211	4.8	0.6	77.7	0.717	3.51	0.99	10296	14161	-9.04
	212	4.8	0.6	79	0.717	3.48	1.01	20234	14161	24.17
	213	4.8	0.6	78.9	0.717	3.46	1	15556	14161	1.55
	214	4.8	0.6	79.1	0.717	3.47	1	3600	14161	-52.05
	215	4.8	0.6	79.6	0.717	3.44	1.02	22806	14161	39.27
	216	5	2.5	40	0.57	3.18	0.64	3336	136	32.54
	217	5	2.5	39.8	0.57	3.16	0.64	1403	136	15.66
	218	5	2.5	40.3	0.57	3.16	0.65	831	136	10.02
	219	5	2.5	40	0.57	3.17	0.64	2015	136	20.54
	220	5	2.5	40	0.57	3.17	0.64	2551	136	24.99
	221	5	2.5	39.9	0.57	3.21	0.64	514	136	6.89
	222	5	2.5	40	0.57	2.45	0.65	63	136	-0.58
	223	5	2.5	40.4	0.57	2.48	0.64	194	136	0.5
	224	5	2.5	40.2	0.57	2.47	0.64	150	136	0.11
	225	5	2.5	40.3	0.57	2.46	0.64	111	136	-0.24
	226	5	2.5	39	0.68	2.82	0.64	20488	1840	109.99
	227	5	2.5	38.8	0.68	2.83	0.64	14244	1840	86.35
	228	5	2.5	39.8	0.68	2.82	0.64	17679	1840	88.92
	229	5	2.5	39.2	0.68	2.83	0.66	5353	1840	31.62
	230	5	2.5	39.7	0.68	2.86	0.67	1935	1840	0.85
	231	5	2.5	41.9	0.716	3.02	0.64	8251	3331	26.58
	232	5	2.5	42.1	0.716	3	0.64	5398	3331	12.06
	233	5	2.5	42.5	0.716	2.97	0.62	2541	3331	-4.7
	234	5	2.5	39.8	0.716	2.96	0.61	17398	3331	58.24
	235	5	2.5	37.9	0.716	2.95	0.6	23696	3331	69.1
	236	5	2.5	59.1	0.445	1.92	0.75	187	45	1.78
	237	5	2.5	60.2	0.445	1.88	0.76	114	45	0.81
	238	5	2.5	60.4	0.445	1.92	0.74	138	45	1.14
	239	5	2.5	60.8	0.445	1.91	0.74	44	45	-0.01
	240	5	2.5	60.5	0.445	1.89	0.75	27	45	-0.17
	241	5	2.5	61.5	0.445	1.89	0.75	22	45	-0.31
	242	5	2.5	59.6	0.472	2.96	0.81	3675	56	65.89
	243	5	2.5	59.5	0.472	2.95	0.81	1850	56	33.33
	244	5	2.5	59.6	0.472	2.98	0.81	6455	56	111.43
	245	5	2.5	59.9	0.472	2.99	0.81	8292	56	141.29
	246	5	2.5	60.6	0.472	2.97	0.82	4314	56	76.68
	247	5	2.5	60.5	0.472	2.96	0.81	2438	56	44.02
	248	5	2.5	61.9	0.595	2.63	0.81	7699	1642	73.55
	249	5	2.5	60.3	0.595	3.02	0.8	4349	1642	34.32
	250	5	2.5	60.3	0.595	3.02	0.8	10878	1642	104.06
	251	5	2.5	60.3	0.595	3.01	0.81	2579	1642	10.12
	252	5	2.5	60.4	0.595	3.03	0.8	13045	1642	124.02
	253	5	2.5	60.1	0.595	3.05	0.8	7683	1642	71.29
	254	5	2.5	59.3	0.602	3.04	0.78	1452	1778	-2.42
	255	5	2.5	60.4	0.602	3.01	0.78	4343	1778	25.04
	256	5	2.5	59.3	0.602	3.03	0.77	914	1778	-9.12
	257	5	2.5	59.6	0.602	3.02	0.78	6620	1778	47.7
	258	5	2.5	59.9	0.602	3.05	0.77	10681	1778	84.99
	259	5	2.5	60.8	0.602	3.04	0.78	8456	1778	59.48
	260	5	2.5	59.5	0.652	2.95	0.79	16845	4081	92.5
	261	5	2.5	59.8	0.652	3.03	0.79	21243	4081	160.11
	262	5	2.5	60.4	0.652	2.98	0.77	26130	4081	165.11
	263	5	2.5	59.5	0.652	2.96	0.8	2866	4081	-10.71
	264	5	2.5	59.1	0.652	2.97	0.79	5562	4081	14.19
	265	5	2.5	59.8	0.652	2.98	0.79	13720	4081	81.46
	266	5	2.5	59.4	0.703	3.14	0.74	11394	9467	4.25
	267	5	2.5	59.3	0.703	3.17	0.73	8381	9467	-2.57
	268	5	2.5	59.3	0.703	3.1	0.75	14135	9467	15.66
	269	5	2.5	59	0.703	2.83	0.76	21772	9467	49.52
	270	5	2.5	59.2	0.703	3.11	0.76	25674	9467	60.98
	271	5	2.5	58.9	0.703	3.12	0.77	27982	9467	65
	272	5	2.5	79.3	0.689	2.67	0.93	28494	25715	18.28
	273	5	2.5	79.5	0.689	2.69	0.93	31356	25715	30.55
	274	5	2.5	80.3	0.689	2.69	0.94	34614	25715	43.63
	275	5	2.5	79.5	0.689	2.67	0.94	19559	25715	-40.47
	276	5	2.5	80.2	0.689	2.69	0.95	22398	25715	-21.86
	277	5	2.5	77.9	0.716	2.94	0.92	22940	30461	-40.9
	278	5	2.5	77.1	0.716	3.34	0.9	25521	30461	-23.49
	279	5	2.5	78.4	0.716	3.36	0.91	30803	30461	0.97
	280	5	2.5	78	0.716	3.38	0.9	33079	30461	19.67
	281	5	2.5	78.4	0.716	3.47	0.91	34712	30461	31.83
	282	5	2.5	101	0.521	3.67	1.01	8560	1059	152.86
	283	5	2.5	101.1	0.521	3.65	1.01	14974	1059	245.98
	284	5	2.5	100.4	0.521	3.59	1	10429	1059	161.35
	285	5	2.5	99.5	0.521	3.59	1	5227	1059	77.07
	286	5	2.5	99.9	0.521	3.62	1.01	50	1059	-18.46
	287	5	2.5	100.1	0.521	3.58	1	2752	1059	30.91
	288	5	2.5	99.5	0.515	3.55	1.1	2014	1071	20.98
	289	5	2.5	99.5	0.515	3.11	1.1	4485	1071	69.33
	290	5	2.5	100.2	0.515	3.08	1.12	7243	1071	114.79
	291	5	2.5	100.6	0.515	3.15	1.1	242	1071	-17.3
	292	5	2.5	100.7	0.515	3.1	1.11	7705	1071	124.19
	293	5	2.5	100.1	0.515	3.13	1.07	3627	1071	47.66
	294	5	2.5	101.4	0.579	3.81	1.04	1423	4535	-43.49
	295	5	2.5	101.2	0.579	3.82	1.05	3431	4535	-13.4
	296	5	2.5	100.9	0.579	3.81	1.05	4429	4535	-1.78
	297	5	2.5	100.3	0.579	3.73	1.06	5348	4535	9.25
	298	5	2.5	100.2	0.579	3.81	1.06	5913	4535	18.36
	299	5	2.5	100.8	0.579	3.81	1.06	4010	4535	-4.64
	300	5	2.5	100	0.579	3.58	1.06	14000	4611	137.53
	301	5	2.5	100.5	0.579	3.5	1.04	9824	4611	70.49
	302	5	2.5	99.9	0.579	3.49	1.03	4277	4611	4.26
	303	5	2.5	99.9	0.579	3.46	1.03	7487	4611	41.63
	304	5	2.5	100.4	0.579	3.51	1.05	2884	4611	-33.34
	305	5	2.5	100.6	0.579	3.45	1.06	11937	4611	92.29
	306	5	2.5	100.3	0.612	3.73	1.02	9900	13153	-26.05
	307	5	2.5	100.6	0.612	3.86	1.03	12406	13153	2.49
	308	5	2.5	100.9	0.612	3.92	1.04	16285	13153	21.04
	309	5	2.5	100.4	0.612	3.87	1.02	6305	13153	-56.04
	310	5	2.5	100.8	0.612	3.82	1.03	7619	13153	-43.01
	311	5	2.5	100.2	0.612	3.83	1.05	3076	13153	-82.88
	312	5	2.5	109.8	0.521	3.78	1.08	3515	2658	27.15
	313	5	2.5	110.4	0.521	3.73	1.08	11380	2658	149.25
	314	5	2.5	110.7	0.521	3.81	1.09	16375	2658	225.44
	315	5	2.5	110.5	0.521	3.86	1.07	6760	2658	59.89
	316	5	2.5	110.2	0.521	3.86	1.08	110	2658	-47.86
	317	5	2.5	110.5	0.57	3.94	1.12	2766	5869	-47.36
	318	5	2.5	110.8	0.57	4.46	1.13	3836	5869	-29.55
	319	5	2.5	110	0.57	4.42	1.12	4478	5869	-19.18
	320	5	2.5	110.2	0.57	4.44	1.12	5419	5869	-6.21
	321	5	2.5	110.1	0.57	4.43	1.12	4781	5869	-14.67
	322	5	2.5	110	0.57	4.41	1.12	3338	5869	-32.74
	323	5	2.5	109.9	0.612	4.62	1.09	11906	16300	-32.6
	324	5	2.5	110.2	0.612	4.36	1.1	15970	16300	-2.18
	325	5	2.5	110.7	0.612	4.39	1.09	20809	16300	36.58
	326	5	2.5	110.5	0.612	4.62	1.09	8256	16300	-75.15
	327	5	2.5	110.2	0.612	4.54	1.09	4426	16300	-107.69
	328	5	2.5	110.1	0.612	4.54	1.09	5802	16300	-84.6
	329	6.2	1.2	59.2	0.7	2.97	0.78	6918	6014	8.84
	330	6.2	1.2	60.4	0.7	3.1	0.79	20286	6014	63.25
	331	6.2	1.2	61	0.7	2.98	0.8	3590	6014	-14.23
	332	6.2	1.2	61.3	0.7	2.88	0.8	13520	6014	38.58
	333	6.2	1.2	61	0.7	2.9	0.8	54	6014	-33.07
	334	6.2	1.2	61.4	0.7	2.9	0.8	24400	6014	87.65
	335	6.2	1.8	62.4	0.565	2.68	0.68	5182	216	65.43
	336	6.2	1.8	61.8	0.565	2.66	0.67	10858	216	119.99
	337	6.2	1.8	62.4	0.565	2.66	0.68	2478	216	30.19
	338	6.2	1.8	61.5	0.565	2.62	0.67	1129	216	13.91
	339	6.2	1.8	62	0.565	2.42	0.67	8749	216	95.83
	min	2.5	0.6	37.9	0.262	1.63	0.58	0	0	-107.69
	max	6.2	3.6	111.7	0.761	5.05	1.44	60056	36714	312.85
